# Supplementary material for: Adaptive Gaze Behavior and Decision Making of Penalty Corner Strikers in Field Hockey
Source: Front Psychol. 2021 Aug 2;12:674511. doi: 10.3389/fpsyg.2021.674511 (PMC8366230; doi:10.3389/fpsyg.2021.674511)
Supplement: Supplementary file 4 [file Data_Sheet_4.xlsx]

## Sheet: Defense dependent strategy
		Total
		optimal																																less appropriate
		90 °																Deflection																90 °
Id	Gender	AoI																AoI																AoI
		Ball [frames]	Ball [%]	Injector [frames]	Injector [%]	Stop [frames]	Stop [%]	undefinded [frames]	undefinded [%]	goal area [frames]	goal area [%]	90 ° [frames]	90 ° [%]	Deflector [Frames]	Deflector [%]	Saccade [frames]	Saccade [%]	Ball [frames]	Ball [%]	Injector [frames]	Injector [%]	Stop [frames]	Stop [%]	undefinded [frames]	undefinded [%]	goal area [frames]	goal area [%]	90 ° [frames]	90 ° [%]	Deflector [Frames]	Deflector [%]	Saccade [frames]	Saccade [%]	Ball [frames]	Ball [%]	Injector [frames]	Injector [%]	Stop [frames]	Stop [%]	undefinded [frames]	undefinded [%]	goal area [frames]	goal area [%]	90 ° [frames]	90 ° [%]	Deflector [Frames]	Deflector [%]	Saccade [frames]	Saccade [%]
2	m	25.5	38.5417	1.5	2.17391	12.5	18.8519	0	0	15.5	23.1997	0	0	0	0	11.5	17.2328	16.6667	30.6657	2	3.71729	9.33333	17.4235	0	0	16	29.6609	0	0	0	0	10	18.5326	28	48.2759	1	1.72414	5	8.62069	0	0	18	31.0345	0	0	0	0	6	10.3448
3	m	6.33333	12.3507	6	11.9224	13.6667	27.9844	0	0	13	26.8078	0	0	0	0	10.3333	20.9347	8.75	18.608	6	13.29	15.25	35.3544	0	0	6.5	14.7902	0	0	0	0	9	20.2303	0	0	0	0	0	0	0	0	0	0	0	0	0	0	0	0
4	m	14.6667	26.3803	0	0	15.6667	27.0378	0	0	12.3333	21.3851	0	0	0	0	14.6667	25.1967	12.5	32.2017	2	5.27357	10	25.445	0	0	6.5	16.7765	0	0	0	0	8	20.3032	0	0	0	0	0	0	0	0	0	0	0	0	0	0	0	0
5	m	24	39.6448	0	0	17.5	28.8388	0	0	12	19.8907	0	0	0	0	7	11.6257	11	22.6802	0	0	10.3333	21.2396	0	0	20.6667	42.9327	0	0	0	0	6.33333	13.1475	0	0	0	0	0	0	0	0	0	0	0	0	0	0	0	0
6	m	9.5	46.1988	6	15.7895	9	49.1228	0	0	0	0	0	0	0	0	0	0	3.66667	14.1304	6.33333	33.371	10	48.019	0	0	0.333333	3.0303	0	0	0	0	0.333333	1.44928	0	0	0	0	0	0	0	0	0	0	0	0	0	0	0	0
7	m	27.5	45.6038	2	2.98507	12.5	20.4478	0	0	16	26.1601	0	0	0	0	3	4.80326	18.6667	35.0768	4.33333	8.49493	11.6667	22.1295	0	0	14	26.6955	0	0	0	0	4	7.60324	22	36.0656	4	6.55738	14	22.9508	0	0	14	22.9508	0	0	0	0	7	11.4754
8	w	14.75	34.9823	1.75	4.44664	8.5	19.5138	0	0	14.25	31.3591	0	0	0	0	5.5	12.9591	6.25	15.4503	2.75	6.39234	9.5	24.1356	0	0	13.75	38.1056	0	0	0	0	5.5	15.9161	0	0	0	0	0	0	0	0	0	0	0	0	0	0	0	0
9	w	71.5	54.5	17	25	45.8754	2	3.63636	8.5	15.6566	0	0	12.5	22.9461	0	0	0	15	28.5861	3.66667	7.1949	14	25.9107	0	0	15.3333	29.8725	0	0	0	0	4.33333	8.43579	0	0	0	0	0	0	0	0	0	0	0	0	0	0	0	0
10	w	19.6	37.9629	2.6	4.87514	15.6	30.2558	0	0	9.4	17.5671	0	0	0	0	4.6	9.33904	9.4	22.9076	1.8	4.45599	14.2	35.0909	0	0	11	27.4618	0	0	0	0	4	10.0837	0	0	0	0	0	0	0	0	0	0	0	0	0	0	0	0
11	m	49.75	65.2245	2	2.57769	5.25	6.8694	0	0	14	18.4714	0	0	0	0	5.25	6.85694	28.6667	54.6492	4	7.66019	4.33333	8.29982	0	0	10	19.1903	0	0	0	0	5.33333	10.2005	0	0	0	0	0	0	0	0	0	0	0	0	0	0	0	0
12	m	27	53.9413	1.33333	3.2177	3	5.35714	0	0	14.3333	30.8554	0	0	0	0	3	6.62842	8.5	21.7949	1	2.5641	5	15.9151	0	0	16	49.8674	0	0	0	0	5.5	14.9867	1	3.33333	3	10	8	26.6667	0	0	13	43.3333	0	0	0	0	5	16.6667
13	m	15.5	39.1304	1.5	3.26087	8.5	19.686	0	0	13	31.8841	0	0	0	0	2.5	6.03865	12	33.3035	2.6	7.81657	7	16.4489	0	0	11.2	29.5104	0	0	0	0	5	12.9207	0	0	0	0	0	0	0	0	0	0	0	0	0	0	0	0
14	m	11.75	57.4903	1.5	11.7225	0	0	0	0	4	18.1798	0	0	0	0	2	12.6074	13.25	56.3003	2.25	8.55686	0	0	0	0	7.75	25.3348	0	0	0	0	2.75	9.80804	0	0	0	0	0	0	0	0	0	0	0	0	0	0	0	0
[truncated: 208 more columns]

## Sheet: d. dependent vs. D. independent
		defense independent
		Total																Phase 1																Phase 2
		AoI																AoI																AoI
ID	Gender	Ball [frames]	Ball [%]	Injector [frames]	Injector [%]	Stop [frames]	Stop [%]	undefined [frames]	undefined [%]	Goal Area [frames]	Goal Area [%]	90 ° [frames]	90 ° [%]	Deflector [Frames]	Deflector [%]	Saccade [frames]	Saccade [%]	Ball [frames]	Ball [%]	Injector [frames]	Injector [%]	Stop [frames]	Stop [%]	undefined [frames]	undefined [%]	Goal Area [frames]	Goal Area [%]	90 ° [frames]	90 ° [%]	Deflector [Frames]	Deflector [%]	Saccade [frames]	Saccade [%]	Ball [frames]	Ball [%]	Injector [frames]	Injector [%]	Stop [frames]	Stop [%]	undefined [frames]	undefined [%]	Goal Area [frames]	Goal Area [%]	90 ° [frames]	90 ° [%]	Deflector [Frames]	Deflector [%]	Saccade [frames]	Saccade [%]
2	m	31.5	52.4306	4.1	6.99515	13.1	22.5039	0	0	5	8.88649	0	0	0	0	5.3	9.18376	10.1	33.4605	4.1	13.503	7.3	24.0994	0	0	5	16.383	0	0	0	0	3.8	12.5541	9.3	60.5837	0	0	5.8	39.4163	0	0	0	0	0	0	0	0	0	0
3	m	20.4	43.3474	8.4	18.1013	9.6	20.72	0	0	2.6	5.19696	0	0	0	0	7.5	15.9677	11.1	39.1006	8.4	28.9807	1.8	6.54375	0	0	2.5	8.45848	0	0	0	0	4.8	16.9165	4.4	31.1041	0	0	7.8	63.0626	0	0	0.1	1	0	0	0	0	0.5	4.83333
4	m	17	40.7312	5.9	15.1979	8.5	20.6215	0	0	2	5.37595	0	0	0	0	7.9	18.0734	11.2	37.3391	5.9	19.7795	6.8	22.5772	0	0	2	6.63737	0	0	0	0	4.1	13.6668	4.2	74.8034	0	0	1.7	25.1966	0	0	0	0	0	0	0	0	0	0
5	m	36.9	67.237	4.2	7.5589	9	16.4811	0	0	0.4	0.677966	0	0	0	0	4.4	8.04503	19.5	67.747	3.2	10.3864	2.1	9.06708	0	0	0.4	1.29032	0	0	0	0	3.5	11.5092	5.1	38.1778	0.7	5.83333	6.7	54.5603	0	0	0	0	0	0	0	0	0.2	1.42857
6	w	18.5556	36.89	6.88889	13.9804	10	19.9785	0	0	7.88889	15.6057	0	0	0	0	6.66667	13.5454	9.88889	32.2342	5.55556	17.432	2.11111	6.34199	0	0	7.88889	25.6165	0	0	0	0	5.77778	18.3753	3.33333	22.2222	0.555556	3.26797	7.88889	68.6456	0	0	0	0	0	0	0	0	0.888889	5.8642
7	w	39.5	74.2649	3.4	6.30336	7.7	14.8055	0	0	0	0	0	0	0	0	2.4	4.62623	23.8	75.9974	3.4	10.9757	1.7	5.39828	0	0	0	0	0	0	0	0	2.4	7.62867	2.8	23.3467	0	0	6.1	77.5624	0	0	0	0	0	0	0	0	0	0
8	m	5.77778	18.6897	6.11111	28.3885	9.44444	42.2423	0	0	1	3.44828	0	0	0	0	1.66667	7.23126	1.22222	6.94444	6.11111	37.1425	6.22222	46.0426	0	0	0	0	0	0	0	0	1.66667	9.87045	2	19.0476	0	0	3.22222	47.619	0	0	0	0	0	0	0	0	0	0
9	m	36.4	69.7371	4	7.69466	9.4	18.1155	0	0	0	0	0	0	0	0	2.3	4.45281	18.4	65.4591	4	14.0772	3.5	12.3685	0	0	0	0	0	0	0	0	2.3	8.09519	7.1	53.9922	0	0	5.9	46.0078	0	0	0	0	0	0	0	0	0	0
10	w	25.6	51.5657	3.1	6.38686	11.8	23.7323	0	0	4.5	9.3789	0	0	0.2	0.4	5.4	11.3934	10	36.4576	3.1	11.168	6.4	22.9275	0	0	4.2	14.9642	0	0	0	0	4	14.4827	5.4	46.5326	0	0	5.4	45.9545	0	0	0.1	0.769231	0	0	0	0	0.8	6.74359
11	m	32.7	58.6962	3.6	7.08934	7.4	14.3403	0	0	5.1	10.4396	0	0	0	0	4.8	9.43451	17.4	55.2664	3.6	11.6589	1.3	4.02054	0	0	5.1	14.9068	0	0	0	0	4.7	14.1473	4.2	38.2234	0	0	5.4	61.0623	0	0	0	0	0	0	0	0	0.1	0.714286
12	m	14.2	41.4227	2.7	8.40928	4.1	12.2653	0	0	8.5	27.783	0	0	0	0	4.5	14.2864	9.4	34.3057	2.7	9.93107	2.6	9.50365	0	0	6.1	22.967	0	0	0	0	4.4	16.5069	1.7	31	0	0	1.5	53	0	0	0.5	5	0	0	0	0	0.1	1
13	m	31.6	61.5113	4.1	8.34554	8.7	18.2614	0	0	2.4	5.06901	0	0	0	0	3.3	6.81276	14.5	48.0896	4.1	13.7392	6.1	19.9339	0	0	2.4	7.586	0	0	0	0	3.3	10.6514	10.7	71.4376	0.8	7.27273	3.7	29.4714	0	0	0.5	4.54545	0	0	0	0	0.5	4.54545
14	m	20.2222	79.9459	3.11111	12.3007	0.555556	2.13675	0	0	0.444444	1.77778	0	0	0	0	1	3.83882	20.2222	80.2536	3.11111	12.3007	0.444444	1.77778	0	0	0.444444	1.77778	0	0	0	0	1	3.89011	0	0	0	0	0.111111	11.1111	0	0	0	0	0	0	0	0	0	0
[truncated: 80 more columns]
